# Supplementary material for: Clinical value of plasma and peripheral blood mononuclear cells Epstein–Barr Virus DNA dynamics on prognosis of allogeneic stem cell transplantation
Source: Front Cell Infect Microbiol. 2022 Sep 16;12:980113. doi: 10.3389/fcimb.2022.980113 (PMC9524571; doi:10.3389/fcimb.2022.980113)
Supplement: Supplementary file 1 [file Table_1.xlsx]

## Sheet: Sheet1
	Supplementary Table 1. Clinical characteristics of EBV associated PTLD patients in the primary and validation cohorts
	Group	Patient No.	Age (year)	Gender	Disease	Stem cell source	Donor	D-R HLA compatibilities	ATG use	HSCT year	Time from diagnosis to HSCT (Month)	peak EBV DNA loads in PBMCs (copies/mL)a	EBV DNA loads in plasma (copies/mL)b	Graft	Follow up (month)	outcome
	primary group	Patient 1	15	Male	AML-M5	PB+BM	Father	HLA-haploidentical	Yes	2015	8	1.09×105	positive	No	9	Death
		Patient 2	29	Male	AML-M1	PB	Mother	HLA-haploidentical	Yes	2016	2	4.30×107	positive	Yes	34	survive
		Patient 3	25	Female	SAA	PB+BM	Father	HLA-haploidentical	Yes	2018	1	4.28×106	positive	Yes	33	survive
		Patient 4	24	Female	SAA	PB+BM	Father	HLA-haploidentical	Yes	2017	2	3.76×106	positive	Yes	1	Death
		Patient 5	33	Female	AML-M4	PB	Sibling	HLA-identical	No	2017	2	1.62×105	negative	Yes	15.5	Death
		Patient 6	26	Female	AML-M2	PB	Father	HLA-haploidentical	yes	2018	4	7.29×104	negative	Yes	7	Death
		Patient 7	38	Male	AML	PB	Sibling	HLA-identical	No	2018	3	2.53×104	positive	Yes	18	survive
	validation group	Patient 8	22	Female	SAA	PB+BM	Father	HLA-haploidentical	Yes	2019	2	8.33×105	positive	yes	12	survive
		Patient 9	32	Male	SAA	PB+BM	Sibling	HLA-haploidentical	Yes	2019	5	1.39×105	positive	Yes	16	Death
		Patient 10	13	Male	SAA	PB+BM	Father	HLA-haploidentical	Yes	2019	3	5.78×106	positive	Yes	18	survive
	Abbreviations: PTLD, post-transplant lymphoproliferative disorders; AML, acute myelogenous leukemia; ATG, anti-thymocyte globulin; HLA, human leukocyte antigen; SAA, severe aplastic anemia; D, donor; R, recipient; BM, bone marrow; PBSC, peripheral blood stem cells. a The median peak EBV DNA level in PBMCs within 1 year after HSCT. b EBV DNA detection in plasma within 1 year after HSCT, an EBV DNA…
